# Supplementary material for: Scaling and self-similarity in the formation of the embryonic epigenome
Source: Nat Phys. 2026 Apr 29;22(6):931–40. doi: 10.1038/s41567-026-03263-x (PMC13271883; doi:10.1038/s41567-026-03263-x)
Supplement: Supplementary file 3 — Sample numbers for the STORM microscopy experiment. [file 41567_2026_3263_MOESM3_ESM.xlsx]

## Sheet: Summary
Supplementary Table 1
Sample numbers for the STORM microscopy experiment.
Number of ROIs					Number of localisations
	2i	R	serum			2i	R	serum							ROI#	Total cells	Total ROIs	Total localisations		ROI#	Total cells	Total ROIs	Total localisations		ROI#	Total cells	Total ROIs	Total localisations		ROI#	Total cells	Total ROIs	Total localisations		ROI#	Total cells	Total ROIs	Total localisations
cKO	326	273	245		cKO	1202757	852883	747523							cKO_2i_20221215_001	2	18	118466		d2A_2i_20221219_001	3	16	80630		DKO_2i_20221216_001	2	23	92623		E14_2i_20221212_001	3	20	62833		F2_2i_20221220_001	2	17	50241
d2A	198	242	286		d2A	762931	872086	638591							cKO_2i_20221215_002	2	35	157344		d2A_2i_20221219_002	6	28	96946		DKO_2i_20221216_002	3	39	113630		E14_2i_20221212_002	3	18	60684		F2_2i_20221220_002	3	14	51488
DKO	299	269	181		DKO	899270	788842	484099							cKO_2i_20221215_003	3	34	154970		d2A_2i_20221219_003	5	31	120234		DKO_2i_20221216_003	5	31	97931		E14_2i_20221212_003	2	8	32773		F2_2i_20221220_003	3	24	67685
E14	160	212	253		E14	536228	703153	645671							cKO_2i_20221215_004	1	18	66721		d2A_2i_20221219_004	2	14	70314		DKO_2i_20221216_004	2	21	56948		E14_2i_20221212_004	3	21	60974		F2_2i_20221220_004	2	28	90369
F12	267	267	221		F12	786929	1050692	481086							cKO_2i_20221215_005	6	51	167242		d2A_2i_20221219_005	2	12	51817		DKO_2i_20221216_005	3	40	134624		E14_2i_20221212_005	4	23	84414		F2_2i_20221220_005	2	21	60341
															cKO_2i_20221215_006	4	41	133616		d2A_2i_20221219_006	2	12	44923		DKO_2i_20221216_006	2	18	40286		E14_2i_20221212_006	2	12	37386		F2_2i_20221220_006	4	47	147992
															cKO_2i_20221215_007	2	28	69622		d2A_2i_20221219_007	2	16	56961		DKO_2i_20221216_007	3	22	59479		E14_2i_20221212_007	2	12	54254		F2_2i_20221220_007	3	40	111644
															cKO_2i_20221215_008	2	30	93771		d2A_2i_20221219_008	3	22	86256		DKO_2i_20221216_008	2	19	57329		E14_2i_20221212_008	3	21	83489		F2_2i_20221220_008	2	23	77190
															cKO_2i_20221215_009	5	45	142939		d2A_2i_20221219_009	3	20	56887		DKO_2i_20221216_009	3	30	84878		E14_2i_20221212_009	2	10	23745		F2_2i_20221220_009	3	31	82438
															cKO_2i_20221215_010	3	26	98066		d2A_2i_20221219_010	4	27	97963		DKO_2i_20221216_010	4	56	161542		E14_2i_20221212_010	2	15	35676		F2_2i_20221220_010	3	22	47541
															Total	30	326	1202757		Total	32	198	762931		Total	29	299	899270		Total	26	160	536228		Total	27	267	786929
															cKO_R_20221215_001	1	12	42626		d2A_R_20221219_001	2	21	100506		DKO_R_20221216_001	3	29	106358		E14_R_20221212_001	2	18	66016		F2_R_20221220_001	2	28	105384
															cKO_R_20221215_002	2	20	67467		d2A_R_20221219_002	3	28	115874		DKO_R_20221216_002	3	34	80477		E14_R_20221212_002	1	11	29532		F2_R_20221220_002	2	15	75839
															cKO_R_20221215_003	2	16	60679		d2A_R_20221219_003	4	23	74939		DKO_R_20221216_003	1	13	45456		E14_R_20221212_003	6	43	111537		F2_R_20221220_003	2	14	81249
															cKO_R_20221215_004	2	19	70468		d2A_R_20221219_004	3	34	130898		DKO_R_20221216_004	2	13	38595		E14_R_20221212_004	3	27	79840		F2_R_20221220_004	3	36	161799
															cKO_R_20221215_005	5	52	111666		d2A_R_20221219_005	5	35	108727		DKO_R_20221216_005	4	49	106469		E14_R_20221212_005	2	11	29613		F2_R_20221220_005	2	21	93978
															cKO_R_20221215_006	2	21	77229		d2A_R_20221219_006	3	18	59268		DKO_R_20221216_006	2	24	92227		E14_R_20221212_006	2	17	84062		F2_R_20221220_006	2	33	75793
															cKO_R_20221215_007	2	27	99206		d2A_R_20221219_007	2	17	64075		DKO_R_20221216_007	2	26	90170		E14_R_20221212_007	2	18	62429		F2_R_20221220_007	3	43	162208
															cKO_R_20221215_008	3	44	130156		d2A_R_20221219_008	2	9	27611		DKO_R_20221216_008	2	36	110457		E14_R_20221212_008	2	15	51928		F2_R_20221220_008	2	23	80695
															cKO_R_20221215_009	2	23	76790		d2A_R_20221219_009	4	40	120946		DKO_R_20221216_009	2	21	52152		E14_R_20221212_009	2	25	79546		F2_R_20221220_009	2	27	106120
															cKO_R_20221215_010	4	39	116596		d2A_R_20221219_010	2	17	69242		DKO_R_20221216_010	2	24	66481		E14_R_20221212_010	4	27	108650		F2_R_20221220_010	2	27	107627
															Total	25	273	852883		Total	30	242	872086		Total	23	269	788842		Total	26	212	703153		Total	22	267	1050692
															cKO_serum_20221216_001	4	37	95469		d2A_serum_20221219_001	2	13	28926		DKO_serum_20221216_001	1	6	27560		E14_serum_20221212_001	3	27	79410		F2_serum_20221220_001	3	27	69768
															cKO_serum_20221216_002	2	14	22359		d2A_serum_20221219_002	2	26	41163		DKO_serum_20221216_002	3	20	50056		E14_serum_20221212_002	3	28	81002		F2_serum_20221220_002	2	19	46097
															cKO_serum_20221216_003	1	11	44203		d2A_serum_20221219_003	2	17	19616		DKO_serum_20221216_003	2	11	22170		E14_serum_20221212_003	2	24	69304		F2_serum_20221220_003	3	20	41866
															cKO_serum_20221216_004	1	13	48095		d2A_serum_20221219_004	3	24	63831		DKO_serum_20221216_004	2	7	12003		E14_serum_20221212_004	3	25	67449		F2_serum_20221220_004	2	19	57868
															cKO_serum_20221216_005	3	32	78754		d2A_serum_20221219_005	2	33	113712		DKO_serum_20221216_005	4	35	60792		E14_serum_20221212_005	2	22	52809		F2_serum_20221220_005	3	27	63749
															cKO_serum_20221216_006	2	20	73166		d2A_serum_20221219_006	3	33	82984		DKO_serum_20221216_006	2	20	44415		E14_serum_20221212_006	3	31	50285		F2_serum_20221220_006	3	20	33309
															cKO_serum_20221216_007	3	31	103503		d2A_serum_20221219_007	2	20	50550		DKO_serum_20221216_007	2	17	48894		E14_serum_20221212_007	1	20	51523		F2_serum_20221220_007	2	21	47945
															cKO_serum_20221216_008	3	20	62253		d2A_serum_20221219_008	3	46	112203		DKO_serum_20221216_008	2	27	43095		E14_serum_20221212_008	3	38	93080		F2_serum_20221220_008	3	29	45167
															cKO_serum_20221216_009	3	31	95919		d2A_serum_20221219_009	2	27	55452		DKO_serum_20221216_009	1	13	53448		E14_serum_20221212_009	3	21	65238		F2_serum_20221220_009	2	20	33496
															cKO_serum_20221216_010	3	36	123802		d2A_serum_20221219_010	5	47	70154		DKO_serum_20221216_010	2	25	121666		E14_serum_20221212_010	2	17	35571		F2_serum_20221220_010	2	19	41821
															Total	25	245	747523		Total	26	286	638591		Total	21	181	484099		Total	25	253	645671		Total	25	221	481086

## Sheet: cKO
	cKO_2i localisations											cKO_R localisations											cKO_serum localisations
ROI#	cKO_2i_20221215_001	cKO_2i_20221215_002	cKO_2i_20221215_003	cKO_2i_20221215_004	cKO_2i_20221215_005	cKO_2i_20221215_006	cKO_2i_20221215_007	cKO_2i_20221215_008	cKO_2i_20221215_009	cKO_2i_20221215_010		cKO_R_20221215_001	cKO_R_20221215_002	cKO_R_20221215_003	cKO_R_20221215_004	cKO_R_20221215_005	cKO_R_20221215_006	cKO_R_20221215_007	cKO_R_20221215_008	cKO_R_20221215_009	cKO_R_20221215_010		cKO_serum_20221216_001	cKO_serum_20221216_002	cKO_serum_20221216_003	cKO_serum_20221216_004	cKO_serum_20221216_005	cKO_serum_20221216_006	cKO_serum_20221216_007	cKO_serum_20221216_008	cKO_serum_20221216_009	cKO_serum_20221216_010
1	9014	5408	5045	3836	2840	2202	3747	3875	3641	1850		2982	1340	2802	5130	2062	2923	4047	3897	3909	3826		3785	1776	3939	3647	961	3985	3836	2742	4576	3885
2	5822	6925	4355	3385	1963	1877	4191	3785	4215	3704		3615	2720	4097	2750	2188	2558	3566	3732	3193	3799		2926	1351	2972	3800	1632	5601	3925	1985	3355	3382
3	6566	5388	3857	3026	2379	3748	1563	3369	2105	2182		2936	2424	4625	4631	1114	2825	4404	3511	2000	3714		2791	851	3641	3983	2341	3479	2075	3115	1950	4304
4	5427	5976	4890	4076	2502	4330	1671	3720	1591	1478		2916	2780	3196	3834	1719	2764	2239	3291	3135	2311		3588	1179	3716	4900	2710	3538	3423	5371	2494	1948
5	8173	5896	5161	3995	3356	4766	1715	2852	1783	2966		4567	1508	4302	3815	1054	4516	2340	3478	2588	3987		3304	1428	2903	4293	1060	3070	5089	3736	3408	3246
6	9004	6010	4228	5442	3162	2104	1952	4168	3020	3661		3816	2487	3168	2131	1366	4664	4558	2685	3939	2034		2150	1589	4327	2456	1380	3781	3602	3959	3548	3592
7	5504	3531	4872	2037	2104	2010	2495	3893	1759	2189		3547	1846	3469	4245	1335	4062	4712	2857	3147	3399		3089	1540	3617	2524	1979	4539	3892	3436	4065	4272
8	8299	4076	6702	3045	1630	2066	2232	2394	3699	3693		4357	1811	2461	3058	2534	2363	4197	1962	2749	3536		3811	2276	4153	4398	1481	2963	3135	3010	4297	3229
9	6234	3623	6062	2988	2363	3209	2307	2216	1849	1405		4190	3888	4979	3594	2458	2552	3507	2600	3336	3186		5118	1908	3312	4095	3057	3765	2029	2104	2866	4390
10	5345	3411	6430	2590	2004	2659	1884	1726	2617	3637		3229	3671	5429	4103	2394	2744	4132	2800	4290	2955		3777	2016	5274	3528	2003	3352	1860	3516	3427	2983
11	6671	6257	4869	5474	4002	3758	2541	1373	2286	5196		3451	4808	3970	2222	2640	3664	3057	2248	3990	2762		2792	2358	6349	4514	5019	3140	2457	3843	2140	2115
12	5734	3099	5859	3672	3819	4409	2028	2610	2547	5570		3020	3727	3282	2697	2096	4321	3557	1962	3010	2071		2807	1071		2610	2977	2923	3218	2844	6149	3335
13	4821	3425	3830	3818	3479	4534	1850	2032	3250	5113			5180	3340	3759	3070	4594	4414	2444	2679	4605		2556	1153		3347	2066	4084	3400	1404	3529	2583
14	6279	2790	3900	5137	3079	3790	2275	1676	3763	3150			4023	3044	2777	1450	5485	2642	4207	3506	2559		2058	1863			2625	3256	3170	2535	2334	3641
15	6384	3070	5090	5297	4903	6095	3918	2419	3879	3071			4639	4029	4413	1751	4968	4963	3415	2142	2117		1654				3935	4114	4260	3429	2789	4145
16	6097	3338	4144	2666	4068	4802	2379	3773	4631	3348			4363	4486	3957	1688	4226	3279	2425	3009	1325		2297				3387	2943	3969	2276	2930	2593
17	6556	3970	4621	2507	4074	4800	3784	3345	3233	4505			4643		4934	1800	2133	3070	4018	3810	2538		2254				2127	3258	2851	3618	1578	2529
18	6536	2581	5345	3730	5320	4512	2042	3709	2577	4569			5996		4321	2108	3940	2677	3721	4194	1913		2753				2027	3389	4561	3164	1749	1872
19		3494	4493		4665	2799	1916	2965	2202	4588			3351		4097	1249	3315	8049	3331	3958	1304		3367				2445	4123	3004	2175	3426	2778
20		6943	3227		3629	5533	3036	2228	3505	4375			2262			1568	4830	1833	2441	4033	1634		2138				1727	3863	2435	3991	3490	4791
21		7765	2903		2034	4828	2265	2444	2722	5636						1469	3782	2451	2780	3843	3887		1659				1807		4025		4824	3963
22		4785	3708		3143	3138	2960	3495	2738	3888						1649		3433	2638	2845	3419		2698				2251		4470		3977	2438
23		5016	4335		3140	3059	2968	3260	2612	3470						2593		2915	3760	3485	2513		2244				2798		4610		2429	4954
24		6677	3984		3584	3949	3064	3264	3190	4732						2402		3534	1736		2068		1584				3030		2988		2026	3043
25		4989	4493		4462	4064	2579	3161	2742	6083						2789		5119	2207		2074		1612				2943		3082		1432	3698
26		6432	4513		4087	2268	1512	6000	4453	4007						3152		2127	2586		3393		1146				2430		2663		3386	4665
27		4285	5519		3772	4044	1731	5082	5142							3391		4384	2969		3423		2507				2364		3039		2647	4302
28		5164	2431		4935	3143	3017	3122	2554							4126			4419		2364		2845				4165		3031		2819	4278
29		3230	3005		3411	2688		2480	3796							3556			3209		2485		2461				1912		2428		1544	3393
30		3409	2610		2115	3248		3335	5024							1739			2896		2791		1337				2741		3176		3423	2707
31		4253	3988		5211	3961			5064							2141			2109		3982		1489				3832		3800		3312	2698
32		2089	4673		4420	2090			4022							2993			2658		2260		1546				1542					3685
33		2993	5203		2808	1535			1839							2288			1816		4009		1905									2948
34		1991	6625		3594	1471			3193							1905			2139		3915		2562									4660
35		5055			2946	1414			3618							2312			2983		3842		979									3582
36					3900	2280			3433							2719			4390		2965		1653									3175
37					3054	1286			2684							2289			3016		3500		6227
38					2519	3419			2943							2034			4051		4763
39					3031	3284			2192							1765			2839		3368
40					2327	1475			1797							2936			2891
41					2420	2969			2379							2895			2697
42					2548				4388							2461			2457
43					1760				4024							2331			1693
44					2990				4965							2876			4192
45					3774				3273							1502
46					3427											1800
47					2667											1304
48					4203											1442
49					3451											1379
50					3683											1728
51					2485											2735
52																1321
53
54
55
56
57
58
59
60
Total ROIs	18	35	34	18	51	41	28	30	45	26		12	20	16	19	52	21	27	44	23	39		37	14	11	13	32	20	31	20	31	36
Total localisations	118466	157344	154970	66721	167242	133616	69622	93771	142939	98066		42626	67467	60679	70468	111666	77229	99206	130156	76790	116596		95469	22359	44203	48095	78754	73166	103503	62253	95919	123802
Total cells	2	2	3	1	6	4	2	2	5	3		1	2	2	2	5	2	2	3	2	4		4	2	1	1	3	2	3	3	3	3
														6.70596

## Sheet: d2A
	d2A_2i localisations											d2A_R localisations											serum localisations
ROI#	d2A_2i_20221219_001	d2A_2i_20221219_002	d2A_2i_20221219_003	d2A_2i_20221219_004	d2A_2i_20221219_005	d2A_2i_20221219_006	d2A_2i_20221219_007	d2A_2i_20221219_008	d2A_2i_20221219_009	d2A_2i_20221219_010		d2A_R_20221219_001	d2A_R_20221219_002	d2A_R_20221219_003	d2A_R_20221219_004	d2A_R_20221219_005	d2A_R_20221219_006	d2A_R_20221219_007	d2A_R_20221219_008	d2A_R_20221219_009	d2A_R_20221219_010		d2A_serum_20221219_001	d2A_serum_20221219_002	d2A_serum_20221219_003	d2A_serum_20221219_004	d2A_serum_20221219_005	d2A_serum_20221219_006	d2A_serum_20221219_007	d2A_serum_20221219_008	d2A_serum_20221219_009	d2A_serum_20221219_010
1	5413	4611	3255	6274	4497	3773	2834	4498	3393	3480		4509	4543	2939	3642	2729	3884	3314	1266	4363	2822		2459	2152	1055	2836	2172	2712	2644	2515	1915	1723
2	2861	2106	5290	3815	3644	2878	2767	2973	2985	4157		5195	3478	2245	4280	2468	3940	3623	2789	2476	3781		2564	2129	1594	4267	2390	2816	2792	3796	2266	2232
3	3431	2565	3325	5259	5863	3042	3152	4031	2483	2103		496	3236	3353	3252	2681	3475	3354	3369	2597	4505		2101	1083	912	1535	3339	2181	2593	3202	1345	1066
4	6046	3463	4694	3053	4457	3744	3345	3812	3477	1821		339	2418	2686	4797	4582	3137	3367	3868	2596	3347		3225	1056	1203	3035	4876	2870	2414	2810	2356	1759
5	3949	4939	5783	5147	4273	2766	2330	4118	2994	2864		4245	5563	2762	3338	2017	2778	3802	3606	3369	2409		1556	1507	1072	3532	3336	2455	3200	1350	2135	2511
6	8278	3297	3826	4920	5029	3509	2680	4006	2450	2155		4353	3292	2556	4278	3214	3471	2007	3224	352	5220		2368	1326	872	2588	2033	1396	2233	1210	2520	994
7	4124	3965	3267	5585	4358	4434	4368	2975	2717	3243		5636	2625	2665	3925	4512	2243	3229	3538	2416	3524		2431	2056	936	1972	5719	2906	3270	1856	1844	1396
8	3196	2746	4579	5199	3839	5216	4273	5779	3124	3848		5349	3714	4384	5636	3693	1918	5054	3365	3872	5580		2368	1804	1321	3058	3868	2323	3579	1672	2669	968
9	5251	2613	3335	5374	4124	3377	3314	4221	1644	5070		4699	4258	2644	4069	3751	2538	4346	2586	3752	5968		2726	1875	1436	3564	4372	1882	2209	2418	2252	1469
10	5508	2655	1668	4358	4036	4365	2935	1854	2033	3430		3404	4583	2442	6544	4174	3230	5587		2605	4473		1829	2047	819	2731	3551	2908	1411	3244	1593	1922
11	5789	3065	3123	4578	2597	4188	5474	3386	2617	3513		4003	4396	3948	6709	3546	3389	3507		3262	4288		1437	2065	1039	2692	2868	2781	2284	3631	1514	1749
12	5831	2837	2990	7506	5100	3631	3911	5100	2232	3165		5063	2176	2740	4574	3600	3842	2450		3570	3300		1622	1093	940	3510	1815	2767	2178	3513	2229	1474
13	3918	2452	4111	5110			4497	8838	3040	4827		4696	2689	5171	4447	2849	3096	5223		3889	4483		2240	1574	1805	3335	2207	1570	3587	2310	2103	178
14	5060	2851	5573	4136			3920	3407	3184	3368		4478	4781	3762	4756	1799	3752	3326		3450	3487			2358	833	2182	2105	1705	2330	3971	2928	909
15	5682	3867	4760				4354	2575	2909	5770		6402	4340	3847	4626	2213	3454	3716		2642	3725			1209	1563	1509	4883	1509	2208	2116	2062	2053
16	6293	2505	4059				2807	4049	3283	5054		6296	3337	3911	4563	2168	2678	5206		2607	4115			1371	814	2169	5041	1543	3250	2914	2352	2580
17		2771	3787					3001	1902	4443		6712	4135	3302	2710	2420	4366	2964		1817	4215			1164	1402	1581	4806	908	1589	2777	2040	727
18		3986	3837					3616	2309	3416		7154	5764	2530	3554	3879	4077			3603				2102		1707	2955	1393	1838	2851	1217	724
19		4378	1955					2385	4130	3290		5509	6128	3569	3108	4178				2864				1984		2556	2897	3224	1302	3071	1745	1841
20		4048	6778					3809	3981	4846		5078	5642	3127	1934	2067				2646				999		3630	3352	3549	3639	2873	2549	1530
21		3942	5147					3512		1714		6890	5486	4658	2866	4023				1771				874		2688	2108	2994		2927	3107	1668
22		5269	3648					4311		3892			5245	2737	2997	3633				2054				1385		2237	2265	3163		2079	2415	721
23		3439	3086							2612			5303	2961	3426	4135				1883				1518		2167	3778	3003		1565	1956	1429
24		3329	3858							4419			2679		3221	3765				2949				1704		2750	4267	2565		1247	1448	2018
25		3232	4084							5462			3436		3228	2621				3235				770			4117	2973		1893	1306	1040
26		3132	3211							3290			2878		2734	3177				2404				1958			5165	2468		2236	1326	799
27		5079	2560							2711			4932		3626	1842				2171							5652	1948		1732	2260	674
28		3804	2190										4817		2765	1748				1849							2007	3307		1459		1408
29			2918												4027	2425				3338							1605	2102		2881		1032
30			4835												3249	3409				3613							4652	3010		2637		2144
31			4702												3662	2536				3182							5276	3113		1155		1055
32															2116	2939				4551							1599	3135		2885		1143
33															4004	4249				3182							2636	3805		679		1942
34															4235	2932				4789										1371		2680
35																2753				4877										1154		898
36																				4343										2713		1499
37																				3151										967		1881
38																				1628										1395		1334
39																				3242										3325		1195
40																				3986										2180		1472
41																														3571		2698
42																														2116		1142
43																														2659		1504
44																														2713		1984
45																														4371		1256
46																														4193		1122
47																																2611
48
49
50
51
52
53
54
55
56
57
58
59
60
Total ROIs	16	28	31	14	12	12	16	22	20	27		21	28	23	34	35	18	17	9	40	17		13	26	17	24	33	33	20	46	27	47
Total localisations	80630	96946	120234	70314	51817	44923	56961	86256	56887	97963		100506	115874	74939	130898	108727	59268	64075	27611	120946	69242		28926	41163	19616	63831	113712	82984	50550	112203	55452	70154
Total cells	3	6	5	2	2	2	2	3	3	4		2	3	4	3	5	3	2	2	4	2		2	2	2	3	2	3	2	3	2	5

## Sheet: DKO
	DKO_2i localisations											DKO_R localisations											serum localisations
ROI#	DKO_2i_20221216_001	DKO_2i_20221216_002	DKO_2i_20221216_003	DKO_2i_20221216_004	DKO_2i_20221216_005	DKO_2i_20221216_006	DKO_2i_20221216_007	DKO_2i_20221216_008	DKO_2i_20221216_009	DKO_2i_20221216_010		DKO_R_20221216_001	DKO_R_20221216_002	DKO_R_20221216_003	DKO_R_20221216_004	DKO_R_20221216_005	DKO_R_20221216_006	DKO_R_20221216_007	DKO_R_20221216_008	DKO_R_20221216_009	DKO_R_20221216_010		DKO_serum_20221216_001	DKO_serum_20221216_002	DKO_serum_20221216_003	DKO_serum_20221216_004	DKO_serum_20221216_005	DKO_serum_20221216_006	DKO_serum_20221216_007	DKO_serum_20221216_008	DKO_serum_20221216_009	DKO_serum_20221216_010
1	4570	4948	5239	3360	3936	2640	3107	4115	3498	4346		3329	2013	4595	3189	2674	3959	4435	5619	3759	2337		5370	2011	2045	1701	1983	2072	2892	1625	3508	2729
2	3722	3297	2911	3340	4121	2464	1973	3294	3535	2354		2758	1085	2636	3490	2900	2507	4588	3555	3701	2032		4610	2681	1549	1811	1753	1822	3056	1584	2454	4566
3	3107	3866	4644	242	1683	1194	1759	2197	2436	2938		2617	2399	3135	3163	2042	5232	3927	2720	2508	3259		4383	2530	1659	2022	1410	1971	2688	1142	3284	1799
4	4148	3990	5042	1828	3088	1645	3834	1945	2869	1994		2537	2112	3003	2837	2431	3333	3466	3155	3455	2965		4792	2075	3051	1481	1884	2650	1919	1079	3241	5690
5	3032	3240	3154	2770	3930	1476	3177	2748	2778	2152		1537	1733	3568	2929	2608	4621	3273	2037	2160	3917		3981	2535	2014	2397	1898	2478	2957	1303	5162	6645
6	2498	3589	5404	2995	2599	2544	1447	3384	4680	3278		3651	1964	3542	4265	2147	3094	3240	1874	2882	2929		4424	2992	1738	1165	1347	1514	3110	279	3648	6695
7	1860	4758	6743	3213	2888	2517	3771	2890	1882	4330		3046	1628	3472	2217	3410	2432	3666	2713	2779	3254			2219	1569	1426	1452	1896	1394	1234	2906	6457
8	1835	3727	3249	2590	3345	3412	2339	2115	2792	3864		2983	2327	3178	2230	2383	3920	4462	2212	2646	2191			2825	1424		1596	3105	1391	1376	4531	5714
9	4353	2310	3832	3054	2543	2968	2016	2581	3649	2680		2355	2352	3800	3380	3130	3631	2956	3213	2496	1686			1806	2278		1641	2997	3562	554	4990	6176
10	2689	4985	2703	2347	3103	3046	1955	3152	2949	2831		3550	2907	4065	3272	2502	3819	3279	4009	1656	2720			981	2403		2072	3194	3370	625	4805	7930
11	3385	3924	2978	3145	4890	1333	1882	2909	4290	2649		4255	3158	4039	3163	2500	4337	3583	2481	3241	3447			1625	2440		1149	2916	3213	1307	4125	5111
12	3517	3254	3221	2370	3532	1836	2269	3477	2816	1926		3802	2512	2748	2056	216	4039	4258	3066	3936	1402			2652			788	3086	3656	1306	5520	4939
13	8959	2838	3934	3399	4811	2758	1872	2164	2737	1229		5715	2172	3675	2404	1647	4380	2889	3148	3288	3595			1528			974	2193	3781	1173	5274	4050
14	4390	2910	2419	3361	4534	2043	2342	2339	2179	2973		3706	1903			1537	3906	2534	3401	2313	3126			1926			853	2613	3358	555		2719
15	4422	1469	2548	2055	2998	2463	2181	2776	1748	2264		2636	1924			2169	2661	2372	5506	1231	3457			2664			1502	2766	3588	2913		3983
16	5272	4002	1653	3618	2597	1649	4066	3519	2843	1729		4044	1986			1911	4392	2171	3868	1671	2773			2809			883	1111	1554	1097		4116
17	3756	2936	3613	2571	3800	1616	2588	3812	2752	1047		5394	2482			1595	4708	2531	3723	1177	1401			3551			880	1659	3405	2280		5221
18	4733	2476	2629	2758	3315	2682	2360	3952	4239	1438		4394	2906			1797	4612	1993	4185	1310	2988			3192			731	801		2228		4139
19	3718	4218	3253	2200	2231		4532	3960	2793	2836		3177	2957			1435	3447	2924	3808	1471	1764			4289			998	1002		2111		3573
20	3796	2345	3159	2146	2667		4446		3051	2909		4201	2959			1714	2906	3009	4185	1774	2893			3165			1284	2569		947		5590
21	4352	3184	2533	3586	2640		2927		1739	1089		5450	1639			1775	4205	4227	2713	2698	2105						1204			798		5205
22	5279	1947	1746		2138		2636		2344	1783		4798	3150			1572	3851	5092	3712		3273						1404			2535		4198
23	5230	2311	1917		3002				2442	3106		2972	2752			2116	3531	4352	2618		2804						1689			1997		5595
24		1504	1918		3539				3138	3140		4566	2113			2173	4704	2580	2406		4163						1981			2532		6132
25		1266	3456		3434				1949	3055		4335	2064			2566		4754	2315								2648			3190		2694
26		1688	1489		5497				2651	2732		4403	2911			1186		3609	2481								2670			2963
27		1443	1713		4082				1523	3404		4842	1755			1550			2621								3518			2362
28		3469	2485		3794				1491	5019		3222	2608			2009			2319								2999
29		2044	1178		2746				3553	3152		2083	3128			2293			2058								2258
30		3396	1800		3050				3532	3672			2448			2251			1869								1905
31		1846	5368		4310					3831			3503			1655			3880								2018
32		3962			4480					2077			2299			2113			4518								2558
33		1868			3085					3304			2922			2114			1657								2901
34		2280			2236					4305			1706			2219			1230								1150
35		3204			2726					2302						2836			1733								2811
36		1304			4002					2842						2172			3849
37		2135			3333					3535						2513
38		3162			2666					3586						1507
39		2535			3719					8319						3118
40					3534					2996						3173
41										2544						1692
42										2843						1493
43										3078						1896
44										3619						2064
45										1817						3037
46										1657						3415
47										3526						2176
48										2821						2346
49										3208						2691
50										2966
51										2646
52										2222
53										2331
54										1716
55										1642
56										3890
57
58
59
60
Total ROIs	23	39	31	21	40	18	22	19	30	56		29	34	13	13	49	24	26	36	21	24		6	20	11	7	35	20	17	27	13	25
Total localisations	92623	113630	97931	56948	134624	40286	59479	57329	84878	161542		106358	80477	45456	38595	106469	92227	90170	110457	52152	66481		27560	50056	22170	12003	60792	44415	48894	43095	53448	121666
Total cells	2	3	5	2	3	2	3	2	3	4		3	3	1	2	4	2	2	2	2	2		1	3	2	2	4	2	2	2	1	2

## Sheet: E14
	E14_2i localisations											E14_R localisations											E14_serum localisations
ROI#	E14_2i_20221212_001	E14_2i_20221212_002	E14_2i_20221212_003	E14_2i_20221212_004	E14_2i_20221212_005	E14_2i_20221212_006	E14_2i_20221212_007	E14_2i_20221212_008	E14_2i_20221212_009	E14_2i_20221212_010		E14_R_20221212_001	E14_R_20221212_002	E14_R_20221212_003	E14_R_20221212_004	E14_R_20221212_005	E14_R_20221212_006	E14_R_20221212_007	E14_R_20221212_008	E14_R_20221212_009	E14_R_20221212_010		E14_serum_20221212_001	E14_serum_20221212_002	E14_serum_20221212_003	E14_serum_20221212_004	E14_serum_20221212_005	E14_serum_20221212_006	E14_serum_20221212_007	E14_serum_20221212_008	E14_serum_20221212_009	E14_serum_20221212_010
1	4818	4640	4792	3968	5283	3180	4800	3113	2547	2486		3386	1871	3060	4284	2558	4591	3761	4114	2771	3883		3130	3007	2278	2557	2239	2423	3728	1469	3109	2386
2	4812	3625	4662	3760	3957	3999	3986	3779	2784	2709		3292	2812	3107	3873	2217	5660	4201	4707	2597	2708		2292	3711	3192	3989	2790	638	3337	1906	8182	3257
3	3877	3019	4298	3528	2319	3189	3890	2677	2187	2229		3160	2759	1353	3616	2742	5757	3212	3752	4132	4012		3627	3486	1413	3103	2399	2016	1812	2938	2245	2237
4	3608	3976	2649	4817	3434	2528	3485	4807	1707	1096		4138	3294	4067	2967	2201	6791	4793	2232	3286	2016		3209	2133	3599	1565	1604	2773	2657	2864	1811	1673
5	3748	2915	4047	2524	4683	3486	4476	3309	3019	2542		4109	3226	1309	3322	3301	3749	4339	2113	1531	5282		2137	2368	3203	4313	1651	1542	1510	3281	3848	1889
6	2830	2663	4442	3003	4393	3112	5725	2278	2473	2310		3989	2004	1040	1861	4448	4659	2573	2755	1664	3885		1671	3881	1662	1246	1437	1014	2659	1585	3302	2866
7	3135	2057	3644	3205	2363	3631	6533	5224	2215	982		3055	2011	2729	2176	2210	4888	2366	3149	3124	4045		1875	3852	2807	3169	1367	814	2751	1004	2654	1007
8	1595	2072	4239	3269	4614	3854	4195	4597	2330	3699		5475	3492	3430	3920	2906	6148	2922	5217	2853	4370		3144	3438	1332	2398	2257	1008	1688	1829	3548	2982
9	1361	1991		3419	3673	3282	5267	5600	2421	1445		3038	2834	2327	2825	1346	6627	2469	5040	4227	2778		2095	3515	3549	3305	2844	1114	1438	1545	2446	2458
10	2422	3399		214	2772	2722	5580	4292	2062	2986		4017	2206	2084	1728	2841	5365	3944	1617	4701	3279		3815	3288	780	4014	1680	1317	1516	1341	3901	2226
11	4169	4570		1852	1811	2425	4280	3034		1810		3140	3023	3488	1573	2843	4892	4575	4207	2701	2832		3744	2553	3234	2637	2869	2192	2587	2286	2933	2502
12	2306	3521		468	2858	1978	2037	4715		2282		3273		2282	3556		3700	4359	2211	2253	3537		3420	2577	3827	2878	4036	1821	4264	1681	2797	1833
13	2837	4598		2555	3050			3925		2747		2943		2144	3715		3320	3558	3293	2850	4834		3123	1435	3703	1926	3311	2301	2978	1607	3656	1266
14	3332	4892		3079	3361			4930		2718		3740		1012	2910		5228	3132	3326	2216	5149		1926	1490	2180	3451	2296	2411	4202	2137	2253	1230
15	2222	2874		1752	1944			3619		3635		4249		2565	2781		4705	2641	4195	2779	3614		2937	2670	3750	1813	2328	2042	3472	2030	3228	2529
16	2443	3249		3173	4204			3596				4621		1452	2844		3446	3348		2120	4161		1681	2684	2943	523	2370	2155	1804	1283	2631	1777
17	3348	2877		2838	3185			2208				3085		2560	2556		4536	3125		3032	4343		4887	2355	2753	2717	2228	2652	1737	1434	2700	1453
18	1964	3746		3226	4744			4154				3306		4360	946			3111		3499	5248		3724	2740	3346	2254	2870	2223	2870	2864	2774
19	3479			2471	4700			5049						3302	2275					4997	4729		3646	3048	2819	2734	1478	1005	3518	2558	1810
20	4527			4717	4106			4054						2603	1795					3484	4078		3297	1407	2934	3353	2837	1946	995	1245	2971
21				3136	4582			4529						1803	2936					3036	3597		2808	2957	3557	3334	2841	1035		2911	2439
22					5119									2734	2875					4225	5292		4182	1077	2961	3365	3077	1039		3535
23					3259									1625	8779					4190	4722		1662	3811	3671	2362		1120		2125
24														2258	2532					2894	5035		2769	4021	3811	2822		2172		2248
25														3892	2176					4384	4308		3695	2554		1621		1852		1753
26														3178	2325						3175		1674	3352				1181		3914
27														1904	2694						3738		3240	3656				807		2647
28														2618										3936				846		3047
29														2468														1604		3038
30														2693														1533		2621
31														3612														1689		2355
32														2442																3367
33														2783																2744
34														1987																3004
35														3100																2634
36														2529																3537
37														4468																3924
38														2101																4789
39														3241
40														1800
41														2906
42														2126
43														2995
44
45
46
47
48
49
50
51
52
53
54
55
56
57
58
59
60
Total ROIs	20	18	8	21	23	12	12	21	10	15		18	11	43	27	11	17	18	15	25	27		27	28	24	25	22	31	20	38	21	17
Total localisations	62833	60684	32773	60974	84414	37386	54254	83489	23745	35676		66016	29532	111537	79840	29613	84062	62429	51928	79546	108650		79410	81002	69304	67449	52809	50285	51523	93080	65238	35571
Total cells	3	3	2	3	4	2	2	3	2	2		2	1	6	3	2	2	2	2	2	4		3	3	2	3	2	3	1	3	3	2

## Sheet: F12
	F2_2i localisations											F2_R localisations											F2_serum localisations
ROI#	F2_2i_20221220_001	F2_2i_20221220_002	F2_2i_20221220_003	F2_2i_20221220_004	F2_2i_20221220_005	F2_2i_20221220_006	F2_2i_20221220_007	F2_2i_20221220_008	F2_2i_20221220_009	F2_2i_20221220_010		F2_R_20221220_001	F2_R_20221220_002	F2_R_20221220_003	F2_R_20221220_004	F2_R_20221220_005	F2_R_20221220_006	F2_R_20221220_007	F2_R_20221220_008	F2_R_20221220_009	F2_R_20221220_010		F2_serum_20221220_001	F2_serum_20221220_002	F2_serum_20221220_003	F2_serum_20221220_004	F2_serum_20221220_005	F2_serum_20221220_006	F2_serum_20221220_007	F2_serum_20221220_008	F2_serum_20221220_009	F2_serum_20221220_010
1	3057	3620	3985	3848	3411	2610	3657	3326	3793	2020		4355	5171	4020	2778	4833	2441	3706	3186	3894	3566		2167	2534	1549	2873	149	1941	2407	1668	1987	2745
2	3041	3903	2172	2855	1620	1914	2098	2799	4155	1667		3480	4965	4782	3288	3741	2470	4833	2236	3568	4354		2188	1285	1286	3132	2242	1549	2163	1681	1947	3158
3	3116	3917	2881	2960	1020	2706	2590	2461	2903	2210		3485	4993	5313	4252	4072	1921	3869	2741	2990	3346		2705	1860	1748	2773	1887	1485	2690	1334	1564	2564
4	2953	2538	1961	4049	2155	2683	3000	4134	2750	2117		1994	4434	6394	3858	3401	2726	3859	4293	4204	4864		2850	1563	2153	2599	2400	1422	2034	1112	1631	2334
5	3517	3838	2064	1964	1843	2353	3134	2547	3434	2099		3019	5759	5103	8667	4177	1887	3080	3895	4337	4351		2913	2823	2707	2757	2329	1256	2647	1213	1798	1720
6	2755	2488	3242	3275	3057	2074	2531	8020	2753	2059		2767	4749	5224	4432	3537	269	3677	2329	2675	5700		1966	2657	2576	2930	2089	1770	2994	1720	1740	1687
7	2882	3639	3718	3065	3276	2289	3361	2155	2887	1719		4360	4035	7734	4656	3993	1852	4011	2040	8144	5147		1761	2861	2452	2375	2269	1950	2742	1932	1490	2194
8	2801	3523	2740	2316	3911	4257	2858	2076	2584	1896		3123	4110	7964	3456	3435	2335	3170	3053	2988	3811		1595	2970	2574	3631	939	1015	2913	780	1120	1779
9	2423	3244	3049	4372	3885	2976	2498	2488	3700	2078		4885	5126	7790	4602	4631	1567	3402	4520	2501	4605		1807	2623	2645	3319	3165	1225	1827	855	1831	1989
10	3126	3652	2878	3620	4506	2808	3564	3281	2751	1694		3303	5266	5282	3762	5370	2369	2574	3971	3636	1050		1854	2059	2261	2981	3029	1887	1235	1511	2768	1555
11	3267	4761	3171	3779	2566	2968	2864	3004	1836	1789		3003	4981	6779	4731	4570	2284	3203	3361	3280	3810		2293	2076	2799	3202	2978	2113	1215	1327	2049	3103
12	2803	4303	2934	1259	3466	4083	2879	4371	3132	2193		3650	6359	4418	3900	4261	1650	2741	3441	4217	2903		1723	3014	2101	3442	2734	2000	2939	960	1646	1862
13	2927	3986	3590	3432	3357	4461	2895	3461	2961	1314		4490	6020	5299	4315	5430	1694	4481	4753	4548	2996		1214	1843	2176	3442	2460	1434	2572	1588	2336	1945
14	3002	4076	3510	2256	4664	4392	3401	3012	3363	2411		5714	4424	5147	4397	4086	1307	4523	3791	5084	4605		3606	1985	2140	3356	3110	1971	2382	1185	1853	1886
15	2826		2787	4084	2477	3807	3494	4092	1399	2187		4736	5447		4868	4902	1448	3678	2695	4380	4010		2827	2714	1211	3180	3157	1841	2371	1237	1396	1237
16	3071		2550	3440	3985	3276	3517	3538	2094	2262		3321			4926	5284	3288	3174	4045	3505	4274		2656	2556	2077	2972	3078	1649	1872	1473	1025	2503
17	2674		2327	2568	1223	2875	2489	3979	2030	3164		3787			5963	3726	3258	3470	2577	4000	4037		2098	3225	1252	3148	2240	2224	1629	1961	932	2995
18			2738	2448	3791	1795	2002	3809	2794	2273		3123			5746	3501	3517	4331	3506	2471	4531		2314	2794	2518	2547	1928	1442	2199	1545	999	2091
19			1755	2601	2076	1585	2630	2278	2094	3473		3923			5025	5597	2641	3813	4275	2960	4825		2854	2655	1854	3209	1831	1407	1758	2146	1692	2474
20			2905	2083	2307	2041	2460	2964	3618	3511		2500			4533	5423	2797	4143	4437	3650	4510		3530		1787		2248	1728	2755	2361	1692
21			2394	3456	1745	1941	3249	2913	3655	1554		4380			2545	6008	2153	3414	3468	3919	4845		3940				2673		2601	1329
22			1743	4986		2357	2766	2555	2357	1851		4579			6033		1779	4104	4490	4468	3621		3545				2857			2440
23			3277	3232		1938	2640	3927	1779			2675			5299		2676	2991	3592	4807	3914		3673				2679			2402
24			3314	2663		4197	3309		2028			2676			4750		2303	2875		3709	3727		1892				2349			2083
25				2282		2977	3189		1713			3749			3712		2730	2854		3962	3014		3523				2283			1588
26				4961		4122	2693		1434			4551			2737		2783	4571		4457	3344		4314				2231			1883
27				4574		4344	2452		2234			5768			5059		2897	3331		3766	3867		1960				2415			1138
28				3941		4854	1940		2134			3988			5177		3613	4696												1088
29						3293	2763		1997						4147		2416	5122												1627
30						3148	2550		1745						5996		1936	2713
31						2794	2074		4331						5474		2444	4208
32						2625	1578								4959		2142	3966
33						4356	1523								4886		2200	4535
34						4606	3374								3555			4821
35						2939	3203								2474			3858
36						3405	2926								2841			2733
37						4207	2905											4567
38						4293	3255											1486
39						3065	1611											3912
40						2001	3722											5140
41						3433												5041
42						3620												3525
43						1910												4007
44						4125
45						3367
46						3019
47						3103
48
49
50
51
52
53
54
55
56
57
58
59
60
Total ROIs	17	14	24	28	21	47	40	23	31	22		28	15	14	36	21	33	43	23	27	27		27	19	20	19	27	20	21	29	20	19
Total localisations	50241	51488	67685	90369	60341	147992	111644	77190	82438	47541		105384	75839	81249	161799	93978	75793	162208	80695	106120	107627		69768	46097	41866	57868	63749	33309	47945	45167	33496	41821
Total cells	2	3	3	2	2	4	3	2	3	3		2	2	2	3	2	2	3	2	2	2		3	2	3	2	3	3	2	3	2	2
																									25
																									1852
																									1852
